# Supplementary material for: Immunoproteomics reveal increased serum IgG3/5 binding to Dermatophagoides and yeast protein antigens in severe equine asthma in a preliminary study
Source: Front Immunol. 2023 Dec 15;14:1293684. doi: 10.3389/fimmu.2023.1293684 (PMC10754955; doi:10.3389/fimmu.2023.1293684)
Supplement: Supplementary Table 1 — Immunoproteomics results and Accession numbers. [file Table_1.xlsx]

## Sheet: proteins prioritized
Protein description	Protein accession numbers	in duplicate	Protein group / function	Allergen description	ELISA tested	detected in sign spots	in control spots?	Der p TP	Spot ID	7	8	9	10	11	12	14	15	16	19	29	31	36	37	38	39	41	42	52	129	151	152	155	167	312	313	321	330	338	378	MW
								Ig binding	Pan-Ig													a	a	a				a
								a asthmatic higher	IgG3/5	a	a	a	a	a	a	a	a	a	a	a	a	a		a	a	a	a		h			a
								h healthy higher	IgG4/7														a							a	a		h	h	h	h	h	h	a
bold: prioritized: 2 out of these: in min 5 spots, not in control, confirmed in dupl LC-MS, described allergen; italics: 3 or 4 criteria	bold: most confirmative	2 exact; 1 isoform or homologue		or class similar in yeast/mite	( ) trend in this isotype; grey homologue tested	number of spots	n no y yes	x detected	bold Spot ID: successfully cut
ARTHROPOD PROTEINS
Der p 1 allergen (Fragment); Major fecal allergen Der p I (Fragments); Der p 1 variant (Fragment)	A8DBQ9, C7T6L6, Q58HT9; Q7M431; I2CMD2	1	EN Cysteine protease	Group 01 allergen	Pan-Ig a, IgG4/7 a	3	n; y	15																											15		15		15	25
Cysteine proteinase-1 preproenzyme (Fragment)	A0A059V6U9, A0A059VBL9, A0A059VBZ9, A0A059VC08	1	EN Proteinase	compares to Der p 1		5	n	22																									22	22	25		27	22
Der f 35-like allergen (Fragment); mite group 2 allergen Pso o 2-like	A0A291KZ92; A0A6P6Y2X1	0	MD-2-like protein; Der f 35-like, NPC2 family	Group 02 allergen		1	n; y	6											6
mite allergen Der p 3; Der p 3 allergen; Der f 3 allergen	A0A6P6YAT6; A7UNT7; A1KXH3	0	EN Trypsin	Group 03 allergen		2	n	5																													5	5
mite allergen Der f 6-like; Der f 6 allergen	A0A6P6YBD4; B7U5T0	1	EN Chymotrypsin	Group 06 allergen		2	n	12																											12				22
mite allergen Der p 7; Der f 7 allergen	A0A6P6Y7B1, P49273; A0A088SAS4	0	Bactericidal permeability-increasing like protein	Group 07 allergen	ns	1	n	7																										7
98kDa HDM allergen; HDM allergen; Der f 11 allergen	Q9U6R7; Q6Y2F9; A0A088SCQ4	1	Paramyosin	Group 11 allergen	ns (r Der p 11)	14	n	24		34	29	24		24	24		34		24		24	24	24	24	24												x	x		98
Group 15 allergen protein short isoform; Group 15 allergen protein	Q4JK69; Q4JK70	0	EN Chitinase	Group 15 allergen		13	n	27		37	27	37		27	27		37		27		27	27	27	27	27		27													61
chitinase-3-like protein 1	A0A6P6XN05, A0A6P6XSU9, A0A6P6Y6M0	1	EN Chitinase	Group 15 allergen		14	n	36		46	36	46		46	46		46		36		36	36	36	36	46	46	46													61
Chitinase-like mite allergen Der f 18.0101	Q86R84	0	EN Chitinase-like	Group 18 allergen	r Der p 18 IgG3/5 a	0	n	3																																49
Der f 16 allergen; Der f 16-like allergen (Fragment)	Q8MVU3; A0A291KZA1	0	Gelsolin/Villin	Group 16 allergen		2	n	5			x																				5
Der f 28-like allergen (Fragment); Der f 28 allergen	A0A291KZD8; A0A088SAS1	0	HSP	Group 28 allergen		1	n	x																			4
Der p 36 allergen	A0A291KZD3	0	uncharacterized	Group 36 allergen		1	n																															3
ATP synthase subunit beta	A0A6P6XM88	1	EN ATP Synthase	compares to Pla l		2	n	9																										9	19
Aldehyde dehydrogenase (NAD(+))	A0A6P6YIZ2	1	EN dehydro-genase	0		1	n	3			8
cathepsin L1-like	A0A6P6YMC1	1	EN Cystein proteinase	0		2	n	7																										7	7
Fumarate hydratase	A0A6P6Y5N2	2	EN Fumarate hydratase	0		1	n																									12
Glyceraldehyde-3-phosphate dehydrogenase	A0A6P6YBV5, A0A6P6YHR9, O13507, O59841, P0CN74, Q6BMK0, Q6CCU7, Q757I2, Q92211, Q92263, Q9UVC0	0	EN dehydrogenase	compare yeast	ns	1	n	37																												37
pancreatic triacylglycerol lipase-like	A0A6P6XXK6	1	EN Lipase	0		6	n	12						12									12		22	12	12	22
Serine hydroxymethyltransferase	A0A6P6YCS7	1	EN Transferase	0		1	n	3																								13
Heat shock protein 83	A0A6P6XUA3, A0A6P6XXW6	1	HSP	compare yeast		3	n							13			13								23
14-3-3 protein zeta isoform X2; X3	A0A6P6Y3N3; A0A6P6Y306	1	14-3-3 protein (adapter)	compare yeast		3	n	8											8															8	18
actin, cytoplasmic A3a; LOW QUALITY PROTEIN: actin-4-like	A0A6P6YMD1; A0A6P6YHG9	1	Actin	compare yeast		4	n	18																18									x	18	28				28
myosin heavy chain, muscle-like isoform X4	A0A6P6Y5X0	1	myosin	0		15	n	34		44		34		34	44		34				34	34		34	44			34	34				34	34	44				34
myosin heavy chain, muscle-like	A0A6P6YGK9	0	myosin	0		6	n	9		14		9			14		9				9			9
keratin, type I cytoskeletal 14-like	A0A6P6XT31	0	Keratin	0		3	n	9																								19	9	9
uncharacterized protein LOC113793118	A0A6P6Y0U6	1	uncharacterized	0		3	n	12																										12	22				22
uncharacterized protein LOC113796964	A0A6P6YDV7	1	uncharacterized	0		9	n	21						21	21		21				21		21		31	31	31	31
uncharacterized protein LOC113796965	A0A6P6YCK0	1	uncharacterized	0		2	n	8						8											18
uncharacterized protein LOC113797715	A0A6P6YEN7	0	uncharacterized	0		3	n	10																							10			10			10
uncharacterized protein LOC113799427	A0A6P6YKS8	1	uncharacterized	0		14	n	41		51	51			41	41		41				41	41		41				41	41		41					41	41	51
FUNGAL PROTEINS
Enolase 1; Enolase; Enolase 2	P00924, P30575, Q6BTB1, Q6FTW6; Q6C1F3, Q70CP7, Q756H2, Q870B9; P00925, Q6BI20, Q6FQY4	1	EN Enolase	Sac c Enolase; compare Cand a Enolase; Alt a 6, Asp f 22, Pen c 22,	Pan-Ig a (IgG3/5 a)	23	n	59		69	69	69		64	69		59		64		x	59	59	59	x	x	59		59		64	x	69	59	69	59		59	69
Alcohol dehydrogenase 1; 2	O00097, P00330, P20369, P43067, Q07288; O94038, P00331, P49383, Q9P4C2	1	EN dehydrogenase	compare Cand a 1, but Prort identity 73%	IgG4/7 h	17	y	59		69	59	69		59	67		59		59		59	59		59					59				59	59	59	59	59		69	37; Cand a 1 40
Phosphoglycerate kinase	A0A6P6YDG5, P00560, P14828, P29407, P41757, P46273, Q6FKY1, Q757Q0,	1	EN Kinase	0	(Pan-Ig a), IgG3/5 a	14	n	68		78	68	68		68	68		68		68			68									78		78	68		68	76		68
Glyceraldehyde-3-phosphate dehydrogenase 1; 2; 3	P00360,P17819, P84998, Q6FPW3; P00358, Q6CX23, Q6FSM4; P00359, P84999	1	EN dehydrogenase	compare mite		10	n	56		56	56	x										56		56										66	56	56	66	64
Pyruvate kinase 1	P00549, Q6FIS9	0	EN Kinase	0		13	n	33		43	43	33		33			33		33			33		33	33							33				33	33	33
Triosephosphate isomerase	P00942, Q750Y8, Q9C401	1	EN Isomerase	compare Asp t 36, Der f 25	(IgG3/5 a, IgG4/7 h)	1	n																																27	Asp t 36 28kDa
Bifunctional purine biosynthetic protein ADE5,7	P07244	1	EN Ligase	0		1	n																		13
Glycerol-1-phosphate phosphohydrolase 1; 2	P41277; P40106	1	EN Phospho-hydrolase	0		1	y	x																										7
Phosphomannomutase	P07283	1	EN Mutase	0		2	n	4																										4	14
Phosphoglycerate mutase 1	P00950	1	EN Mutase	0		2	n	4																													9	4
V-type proton ATPase subunit E	P22203	1	EN ATPase	0		3	n	9																										9	9				19
Heat shock protein SSA1; SSA2	P10591, P41797; P10592, P46587	0	HSP	compare mite		8	n	25						25									25		25	25	25		25					25					25
Heat shock protein 26	P15992	1	HSP	compare mite		4	n	15																										15	25		15		25
ATP-dependent molecular chaperone HSP82; HSC82; Heat shock protein 90 homolog	P02829; P15108; P46598	1	HSP	compare mite		6	n	9						9			x						9		19	14	14													82
Heat shock protein homolog SSE1	P32589	1	HSP	compare mite		2	n	10						10											20
14-3-3 protein homolog	O42766	0	14-3-3 protein (adapter protein)	compare mite		1	n	4																											9
Actin	A5DQP9, O74258, P10989, P14235, P17128, P53689, P60009, Q75D00, Q8X119, Q9P4D1, Q9UVF3	1	Actin	compare mite	r ACT1 A.g. (Pan-Ig a)	3	n	49																										49	54				54	42
